# Supplementary material for: A Comprehensive Pan-cancer Analysis of the Biological Immunomodulatory Function and Clinical Value of CD27
Source: J Cancer. 2024 Jan 1;15(2):508–25. doi: 10.7150/jca.85446 (PMC10758032; doi:10.7150/jca.85446)
Supplement: Supplementary file 1 — Supplementary tables. [file jcav15p0508s1.zip]

Archive with 3 entries (3 files):
- Supplementary materials/Table S1.pdf
- Supplementary materials/Table S2.pdf
- Supplementary materials/Table S3.pdf
